# Supplementary material for: LSD600: the first corpus of biomedical abstracts annotated with lifestyle–disease relations
Source: Database (Oxford). 2025 Jan 17;2025:baae129. doi: 10.1093/database/baae129 (PMC11756709; doi:10.1093/database/baae129)
Supplement: baae129_Supp [file baae129_supp.zip]

Archive with 6 entries (6 files):
- suppl_data/CleanSupplementaryTable6.docx
- suppl_data/SupplementaryTable1.docx
- suppl_data/SupplementaryTable2.docx
- suppl_data/SupplementaryTable3.docx
- suppl_data/SupplementaryTable4.docx
- suppl_data/SupplementaryTable5.docx
